# Supplementary material for: Synthesis of Novel Artemisinin, Ciprofloxacin, and Norfloxacin Hybrids with Potent Antiplasmodial Activity
Source: Antibiotics (Basel). 2024 Feb 1;13(2):142. doi: 10.3390/antibiotics13020142 (PMC10886162; doi:10.3390/antibiotics13020142)
Supplement: Supplementary file 1 [file antibiotics-13-00142-s001.zip]

Archive with 1 entries (1 files):
- antibiotics-2791113-supplementary.pdf
